# Supplementary material for: An exploration of alternative visualisations of the basic helix-loop-helix protein interaction network
Source: BMC Bioinformatics. 2007 Aug 6;8:289. doi: 10.1186/1471-2105-8-289 (PMC1963338; doi:10.1186/1471-2105-8-289)
Supplement: Additional file 1 — bHLH.kin. Kinemage file containing the interactive three-dimensional view corresponding to Figure 6. This file may be viewed using the freely available KiNG software [20]. [file 1471-2105-8-289-S1.kin]

@text
bHLH transcription factor interaction network

pink = E2A group
sea = MAX group
sky = ARNT group
lilac = HES group
yellow = ID group
@kinemage 1
@title {bHLH interactions}
@whitebackground
@onewidth
@1viewid {Unnamed view}
@1span 597.75256
@1zslab 200.0
@1center 79.2312 -173.4234 513.3364
@1matrix 0.6649 0.7453 -0.0482 -0.5571 0.5379 0.6327 0.4975 -0.3938 0.7729
@group {proteins} dominant
@subgroup {E2A} nobutton
@spherelist {E2A group} color= pink radius= 8
{ASH3}281.3671 -295.7313 633.488
{ASH1}102.1458 -150.8947 581.2377
{ASH2}129.1252 -138.3806 566.4905
{PARAXIS}327.4831 -209.5829 440.6501
{NTWIST}223.4912 -238.1284 513.907
{TWIST}229.4613 -161.0458 445.5724
{DERMO1}238.4768 -162.4319 444.0884
{ABF1}273.3543 -133.8949 367.8638
{CAPSULIN}262.9801 -134.7259 344.1978
{TAL1}254.4828 -310.743 464.4396
{TAL2}179.8489 -259.7445 462.1597
{LYL1}210.9039 -322.8991 484.6732
{DHAND}279.9 -276.4934 336.5322
{EHAND}307.8241 -254.9738 342.5439
{MIST1}145.4097 -326.4656 383.4753
{NEUROD}104.7105 -266.4561 295.0656
{NEUROD2}139.4029 -258.1811 293.0511
{NGN2}96.5302 -224.977 403.7724
{NGN1}39.8244 -198.3775 380.4076
{NGN3}31.545 -214.7785 327.6239
{BHLHB4}113.2989 -152.0676 296.3669
{BHLHB5}140.7485 -149.3304 299.3162
{E2A}36.8181 -48.7857 725.6218
{HEB}34.8622 -35.8805 715.0472
{E2-2}37.7159 -44.6147 709.7914
{MYOGENIN}229.7635 -167.1376 686.5236
{MYF6}262.714 -160.0177 708.5177
{MYOD}216.0653 -114.2475 707.1179
{MYF5}205.0411 -120.9373 683.6086
@subgroup {E2A} nobutton
@spherelist {MAX group} color= sea radius= 8
{MITF}-18.6352 -398.1756 385.0121
{TFE3}-23.0767 -370.3828 404.1582
{TFEB}-54.3732 -387.5497 402.5723
{TFEC}-49.8415 -376.8707 366.4187
{MAX}125.5235 -295.6856 610.5541
{SREBP1}-28.2496 -440.3367 540.0148
{SREBP2}-63.3038 -434.0237 546.4769
{MNT}70.22 -228.5845 717.8569
{MAD3}18.1624 -367.1005 677.9651
{MAD4}1.5097 -335.6292 701.299
{MXI1}-9.5805 -334.9798 668.8315
{MAD1}-28.3776 -347.6795 686.2065
{N-MYC}-140.4855 -252.6105 509.1035
{C-MYC}-182.1941 -250.5041 510.7092
{L-MYC1}-177.7333 -243.7264 427.5366
{L-MYC2}-180.2587 -247.4801 441.4115
{MLX}155.3793 -418.2989 617.3098
{WBSCR14}-136.1095 -185.8897 656.9139
{MONDOA}-105.995 -168.2508 691.4402
{USF1}52.9412 -366.9123 520.7645
{USF2}67.4082 -432.4155 495.6197
@subgroup {ARNT} nobutton
@spherelist {ARNT group} color= sky radius= 8
{BMAL1}107.1993 29.2568 550.7025
{BMAL2}105.6301 53.5755 563.9049
{ARNT}154.2166 57.5749 540.7693
{ARNT2}152.9903 45.8321 550.4149
{NPAS2}98.124 85.4898 491.2826
{CLOCK}95.784 83.8221 477.8093
{HIF1A}151.7413 1.6184 431.9552
{HIF2A}143.38 -4.9068 444.8827
{HIF3A}162.9284 -0.7013 457.9027
{SIM1}169.0714 40.9328 417.2934
{SIM2}166.7495 44.6158 418.3218
{NPAS1}191.0489 26.7245 444.6048
{NPAS3}188.2309 50.3964 445.6276
{AHR}81.6885 42.5169 386.8273
{AHRR}98.7039 26.5164 367.8456
@subgroup {HES} nobutton
@spherelist {HES group} color= lilac radius= 8
{HEYL}-69.0558 42.8703 532.0184
{HEY1}-67.627 18.9852 494.4018
{HEY2}-73.3218 32.6336 471.1481
{HES5}-51.8907 -39.7667 549.4019
{HES6}-58.7984 -43.4893 324.2417
{HES1}-93.784 -20.3182 579.6916
{DEC1}-151.5613 -57.205 450.6976
{DEC2}-152.2991 -65.3976 487.5382
@subgroup {ID} nobutton
@spherelist {ID group} color= yellow radius= 8
{ID4}300.9875 -72.0078 599.9216
{ID2}290.3615 -117.0858 571.7057
{ID1}321.4268 -82.3055 549.1805
{ID3}332.6565 -119.4408 582.7083
@group {labels}
@subgroup {(implied)} nobutton
@labellist {labels} nobutton color= gray
{MIST1}153.4097 -318.4656 391.4753
{BHLHB5}148.7485 -141.3304 307.3162
{BHLHB4}121.2989 -144.0676 304.3669
{NEUROD2}147.4029 -250.1811 301.0511
{NEUROD}112.7105 -258.4561 303.0656
{NGN2}104.5302 -216.977 411.7724
{NGN3}39.545 -206.7785 335.6239
{NGN1}47.8244 -190.3775 388.4076
{PARAXIS}335.4831 -201.5829 448.6501
{EHAND}315.8241 -246.9738 350.5439
{DHAND}287.9 -268.4934 344.5322
{DERMO1}246.4768 -154.4319 452.0884
{TWIST}237.4613 -153.0458 453.5724
{CAPSULIN}270.9801 -126.7259 352.1978
{ABF1}281.3543 -125.8949 375.8638
{NTWIST}231.4912 -230.1284 521.907
{TAL1}262.4828 -302.743 472.4396
{LYL1}218.9039 -314.8991 492.6732
{TAL2}187.8489 -251.7445 470.1597
{MAX}133.5235 -287.6856 618.5541
{MLX}163.3793 -410.2989 625.3098
{SREBP2}-55.3038 -426.0237 554.4769
{SREBP1}-20.2496 -432.3367 548.0148
{USF2}75.4082 -424.4155 503.6197
{USF1}60.9412 -358.9123 528.7645
{TFEC}-41.8415 -368.8707 374.4187
{TFEB}-46.3732 -379.5497 410.5723
{TFE3}-15.0767 -362.3828 412.1582
{MITF}-10.6352 -390.1756 393.0121
{MNT}78.22 -220.5845 725.8569
{MAD3}26.1624 -359.1005 685.9651
{MAD4}9.5097 -327.6292 709.299
{MAD1}-20.3776 -339.6795 694.2065
{MXI1}-1.5805 -326.9798 676.8315
{HES6}-50.7984 -35.4893 332.2417
{DEC2}-144.2991 -57.3976 495.5382
{DEC1}-143.5613 -49.205 458.6976
{HES1}-85.784 -12.3182 587.6916
{HES5}-43.8907 -31.7667 557.4019
{HEYL}-61.0558 50.8703 540.0184
{HEY2}-65.3218 40.6336 479.1481
{HEY1}-59.627 26.9852 502.4018
{AHRR}106.7039 34.5164 375.8456
{AHR}89.6885 50.5169 394.8273
{NPAS3}196.2309 58.3964 453.6276
{NPAS1}199.0489 34.7245 452.6048
{SIM2}174.7495 52.6158 426.3218
{SIM1}177.0714 48.9328 425.2934
{HIF1A}159.7413 9.6184 439.9552
{HIF2A}151.38 3.0932 452.8827
{HIF3A}170.9284 7.2987 465.9027
{CLOCK}103.784 91.8221 485.8093
{NPAS2}106.124 93.4898 499.2826
{ARNT2}160.9903 53.8321 558.4149
{ARNT}162.2166 65.5749 548.7693
{BMAL2}113.6301 61.5755 571.9049
{BMAL1}115.1993 37.2568 558.7025
{MONDOA}-97.995 -160.2508 699.4402
{WBSCR14}-128.1095 -177.8897 664.9139
{L-MYC2}-172.2587 -239.4801 449.4115
{L-MYC1}-169.7333 -235.7264 435.5366
{C-MYC}-174.1941 -242.5041 518.7092
{N-MYC}-132.4855 -244.6105 517.1035
{E2A}44.8181 -40.7857 733.6218
{E2-2}45.7159 -36.6147 717.7914
{HEB}42.8622 -27.8805 723.0472
{ASH3}289.3671 -287.7313 641.488
{ASH2}137.1252 -130.3806 574.4905
{ASH1}110.1458 -142.8947 589.2377
{MYF5}213.0411 -112.9373 691.6086
{MYOD}224.0653 -106.2475 715.1179
{MYF6}270.714 -152.0177 716.5177
{MYOGENIN}237.7635 -159.1376 694.5236
{ID4}308.9875 -64.0078 607.9216
{ID2}298.3615 -109.0858 579.7057
{ID3}340.6565 -111.4408 590.7083
{ID1}329.4268 -74.3055 557.1805
@group {tree}
@subgroup {(implied)} nobutton
@vectorlist {tree} nobutton color= white
{}P 137.9236 -185.304 480.5116
{"}132.5298 -189.029 454.2559
{"}P 132.5298 -189.029 454.2559
{"}145.4097 -326.4656 383.4753
{"}P 132.5298 -189.029 454.2559
{"}130.3197 -190.1131 444.0324
{"}P 130.3197 -190.1131 444.0324
{"}123.7315 -159.8166 335.2712
{"}P 123.7315 -159.8166 335.2712
{"}140.7485 -149.3304 299.3162
{"}P 123.7315 -159.8166 335.2712
{"}113.2989 -152.0676 296.3669
{"}P 130.3197 -190.1131 444.0324
{"}124.8567 -197.5994 418.7244
{"}P 124.8567 -197.5994 418.7244
{"}123.5022 -238.2646 337.4388
{"}P 123.5022 -238.2646 337.4388
{"}139.4029 -258.1811 293.0511
{"}P 123.5022 -238.2646 337.4388
{"}104.7105 -266.4561 295.0656
{"}P 124.8567 -197.5994 418.7244
{"}107.1831 -193.0156 399.356
{"}P 107.1831 -193.0156 399.356
{"}96.5302 -224.977 403.7724
{"}P 107.1831 -193.0156 399.356
{"}92.8513 -190.4196 383.6603
{"}P 92.8513 -190.4196 383.6603
{"}31.545 -214.7785 327.6239
{"}P 92.8513 -190.4196 383.6603
{"}39.8244 -198.3775 380.4076
{"}P 137.9236 -185.304 480.5116
{"}140.6228 -184.4393 476.8569
{"}P 140.6228 -184.4393 476.8569
{"}154.7636 -181.5058 461.0386
{"}P 154.7636 -181.5058 461.0386
{"}182.2267 -192.0612 445.0051
{"}P 182.2267 -192.0612 445.0051
{"}327.4831 -209.5829 440.6501
{"}P 182.2267 -192.0612 445.0051
{"}258.2638 -244.0096 366.9718
{"}P 258.2638 -244.0096 366.9718
{"}307.8241 -254.9738 342.5439
{"}P 258.2638 -244.0096 366.9718
{"}279.9 -276.4934 336.5322
{"}P 154.7636 -181.5058 461.0386
{"}161.4991 -177.8809 452.4529
{"}P 161.4991 -177.8809 452.4529
{"}233.6651 -165.7722 442.5054
{"}P 233.6651 -165.7722 442.5054
{"}238.4768 -162.4319 444.0884
{"}P 233.6651 -165.7722 442.5054
{"}229.4613 -161.0458 445.5724
{"}P 161.4991 -177.8809 452.4529
{"}236.0473 -144.9039 368.6152
{"}P 236.0473 -144.9039 368.6152
{"}262.9801 -134.7259 344.1978
{"}P 236.0473 -144.9039 368.6152
{"}273.3543 -133.8949 367.8638
{"}P 140.6228 -184.4393 476.8569
{"}158.8173 -206.9197 469.2998
{"}P 158.8173 -206.9197 469.2998
{"}223.4912 -238.1284 513.907
{"}P 158.8173 -206.9197 469.2998
{"}181.8743 -236.3311 461.2099
{"}P 181.8743 -236.3311 461.2099
{"}199.3362 -260.6367 456.0143
{"}P 199.3362 -260.6367 456.0143
{"}254.4828 -310.743 464.4396
{"}P 199.3362 -260.6367 456.0143
{"}210.9039 -322.8991 484.6732
{"}P 181.8743 -236.3311 461.2099
{"}179.8489 -259.7445 462.1597
{"}P 137.9236 -185.304 480.5116
{"}119.3978 -195.5961 514.2444
{"}P 119.3978 -195.5961 514.2444
{"}89.3965 -204.5874 505.5489
{"}P 89.3965 -204.5874 505.5489
{"}77.6371 -232.5146 506.2885
{"}P 77.6371 -232.5146 506.2885
{"}76.7335 -236.7613 506.6515
{"}P 76.7335 -236.7613 506.6515
{"}84.7124 -255.0129 517.4344
{"}P 84.7124 -255.0129 517.4344
{"}125.5235 -295.6856 610.5541
{"}P 84.7124 -255.0129 517.4344
{"}155.3793 -418.2989 617.3098
{"}P 76.7335 -236.7613 506.6515
{"}66.7402 -247.9448 502.5276
{"}P 66.7402 -247.9448 502.5276
{"}34.2347 -295.696 512.2821
{"}P 34.2347 -295.696 512.2821
{"}-29.4879 -390.9935 533.6918
{"}P -29.4879 -390.9935 533.6918
{"}-63.3038 -434.0237 546.4769
{"}P -29.4879 -390.9935 533.6918
{"}-28.2496 -440.3367 540.0148
{"}P 34.2347 -295.696 512.2821
{"}58.1038 -397.1678 507.751
{"}P 58.1038 -397.1678 507.751
{"}67.4082 -432.4155 495.6197
{"}P 58.1038 -397.1678 507.751
{"}52.9412 -366.9123 520.7645
{"}P 66.7402 -247.9448 502.5276
{"}-23.6117 -343.2242 411.9249
{"}P -23.6117 -343.2242 411.9249
{"}-25.6289 -345.3705 410.6622
{"}P -25.6289 -345.3705 410.6622
{"}-49.8415 -376.8707 366.4187
{"}P -25.6289 -345.3705 410.6622
{"}-54.3732 -387.5497 402.5723
{"}P -23.6117 -343.2242 411.9249
{"}-22.984 -353.2647 406.2157
{"}P -22.984 -353.2647 406.2157
{"}-23.0767 -370.3828 404.1582
{"}P -22.984 -353.2647 406.2157
{"}-18.6352 -398.1756 385.0121
{"}P 77.6371 -232.5146 506.2885
{"}64.1437 -248.7831 539.1327
{"}P 64.1437 -248.7831 539.1327
{"}70.22 -228.5845 717.8569
{"}P 64.1437 -248.7831 539.1327
{"}13.5143 -317.8842 641.0604
{"}P 13.5143 -317.8842 641.0604
{"}18.1624 -367.1005 677.9651
{"}P 13.5143 -317.8842 641.0604
{"}8.0277 -322.0012 653.9518
{"}P 8.0277 -322.0012 653.9518
{"}1.5097 -335.6292 701.299
{"}P 8.0277 -322.0012 653.9518
{"}-1.5956 -327.7487 662.5786
{"}P -1.5956 -327.7487 662.5786
{"}-28.3776 -347.6795 686.2065
{"}P -1.5956 -327.7487 662.5786
{"}-9.5805 -334.9798 668.8315
{"}P 89.3965 -204.5874 505.5489
{"}79.3633 -189.3159 500.3921
{"}P 79.3633 -189.3159 500.3921
{"}76.2754 -184.9169 499.3474
{"}P 76.2754 -184.9169 499.3474
{"}71.1694 -169.1278 496.9136
{"}P 71.1694 -169.1278 496.9136
{"}51.1011 -145.5374 495.7635
{"}P 51.1011 -145.5374 495.7635
{"}-58.7984 -43.4893 324.2417
{"}P 51.1011 -145.5374 495.7635
{"}16.7222 -105.711 498.5588
{"}P 16.7222 -105.711 498.5588
{"}-101.9154 -75.0398 474.6618
{"}P -101.9154 -75.0398 474.6618
{"}-152.2991 -65.3976 487.5382
{"}P -101.9154 -75.0398 474.6618
{"}-151.5613 -57.205 450.6976
{"}P 16.7222 -105.711 498.5588
{"}-12.9285 -63.2076 505.1132
{"}P -12.9285 -63.2076 505.1132
{"}-34.6437 -50.8318 524.5029
{"}P -34.6437 -50.8318 524.5029
{"}-93.784 -20.3182 579.6916
{"}P -34.6437 -50.8318 524.5029
{"}-51.8907 -39.7667 549.4019
{"}P -12.9285 -63.2076 505.1132
{"}-40.8813 -12.0922 502.1546
{"}P -40.8813 -12.0922 502.1546
{"}-69.0558 42.8703 532.0184
{"}P -40.8813 -12.0922 502.1546
{"}-51.8538 4.6439 491.378
{"}P -51.8538 4.6439 491.378
{"}-73.3218 32.6336 471.1481
{"}P -51.8538 4.6439 491.378
{"}-67.627 18.9852 494.4018
{"}P 71.1694 -169.1278 496.9136
{"}100.2692 -61.0033 479.1939
{"}P 100.2692 -61.0033 479.1939
{"}108.1409 -41.8545 472.2456
{"}P 108.1409 -41.8545 472.2456
{"}84.5318 6.4324 407.7274
{"}P 84.5318 6.4324 407.7274
{"}98.7039 26.5164 367.8456
{"}P 84.5318 6.4324 407.7274
{"}81.6885 42.5169 386.8273
{"}P 108.1409 -41.8545 472.2456
{"}135.3794 8.7375 460.7562
{"}P 135.3794 8.7375 460.7562
{"}145.0622 20.6076 456.0132
{"}P 145.0622 20.6076 456.0132
{"}162.4532 28.914 451.1422
{"}P 162.4532 28.914 451.1422
{"}188.2309 50.3964 445.6276
{"}P 162.4532 28.914 451.1422
{"}191.0489 26.7245 444.6048
{"}P 145.0622 20.6076 456.0132
{"}165.5063 41.257 423.393
{"}P 165.5063 41.257 423.393
{"}166.7495 44.6158 418.3218
{"}P 165.5063 41.257 423.393
{"}169.0714 40.9328 417.2934
{"}P 135.3794 8.7375 460.7562
{"}151.8213 9.2855 447.7817
{"}P 151.8213 9.2855 447.7817
{"}146.1692 5.9041 437.9281
{"}P 146.1692 5.9041 437.9281
{"}151.7413 1.6184 431.9552
{"}P 146.1692 5.9041 437.9281
{"}143.38 -4.9068 444.8827
{"}P 151.8213 9.2855 447.7817
{"}162.9284 -0.7013 457.9027
{"}P 100.2692 -61.0033 479.1939
{"}102.41 -31 486.9646
{"}P 102.41 -31 486.9646
{"}94.2448 65.9933 488.8772
{"}P 94.2448 65.9933 488.8772
{"}95.784 83.8221 477.8093
{"}P 94.2448 65.9933 488.8772
{"}98.124 85.4898 491.2826
{"}P 102.41 -31 486.9646
{"}113.2156 1.84 512.8098
{"}P 113.2156 1.84 512.8098
{"}142.0093 40.2842 531.7845
{"}P 142.0093 40.2842 531.7845
{"}152.9903 45.8321 550.4149
{"}P 142.0093 40.2842 531.7845
{"}154.2166 57.5749 540.7693
{"}P 113.2156 1.84 512.8098
{"}109.5321 26.529 535.3827
{"}P 109.5321 26.529 535.3827
{"}105.6301 53.5755 563.9049
{"}P 109.5321 26.529 535.3827
{"}107.1993 29.2568 550.7025
{"}P 76.2754 -184.9169 499.3474
{"}38.0187 -189.041 503.4068
{"}P 38.0187 -189.041 503.4068
{"}-70.7344 -177.7285 628.1151
{"}P -70.7344 -177.7285 628.1151
{"}-105.995 -168.2508 691.4402
{"}P -70.7344 -177.7285 628.1151
{"}-136.1095 -185.8897 656.9139
{"}P 38.0187 -189.041 503.4068
{"}-91.9528 -220.8755 474.5113
{"}P -91.9528 -220.8755 474.5113
{"}-159.4706 -240.2126 437.4949
{"}P -159.4706 -240.2126 437.4949
{"}-180.2587 -247.4801 441.4115
{"}P -159.4706 -240.2126 437.4949
{"}-177.7333 -243.7264 427.5366
{"}P -91.9528 -220.8755 474.5113
{"}-128.6679 -232.7777 485.8533
{"}P -128.6679 -232.7777 485.8533
{"}-182.1941 -250.5041 510.7092
{"}P -128.6679 -232.7777 485.8533
{"}-140.4855 -252.6105 509.1035
{"}P 79.3633 -189.3159 500.3921
{"}38.2388 -55.4436 701.3609
{"}P 38.2388 -55.4436 701.3609
{"}36.8181 -48.7857 725.6218
{"}P 38.2388 -55.4436 701.3609
{"}36.7611 -47.1297 704.7391
{"}P 36.7611 -47.1297 704.7391
{"}37.7159 -44.6147 709.7914
{"}P 36.7611 -47.1297 704.7391
{"}34.8622 -35.8805 715.0472
{"}P 119.3978 -195.5961 514.2444
{"}127.8523 -195.2121 520.3464
{"}P 127.8523 -195.2121 520.3464
{"}150.202 -209.655 539.1036
{"}P 150.202 -209.655 539.1036
{"}281.3671 -295.7313 633.488
{"}P 150.202 -209.655 539.1036
{"}122.0627 -151.4471 569.5566
{"}P 122.0627 -151.4471 569.5566
{"}129.1252 -138.3806 566.4905
{"}P 122.0627 -151.4471 569.5566
{"}102.1458 -150.8947 581.2377
{"}P 127.8523 -195.2121 520.3464
{"}142.9099 -185.7331 531.7632
{"}P 142.9099 -185.7331 531.7632
{"}201.4699 -162.666 631.6604
{"}P 201.4699 -162.666 631.6604
{"}207.4273 -137.0177 665.5224
{"}P 207.4273 -137.0177 665.5224
{"}205.0411 -120.9373 683.6086
{"}P 207.4273 -137.0177 665.5224
{"}216.0653 -114.2475 707.1179
{"}P 201.4699 -162.666 631.6604
{"}217.5626 -161.9683 657.9464
{"}P 217.5626 -161.9683 657.9464
{"}262.714 -160.0177 708.5177
{"}P 217.5626 -161.9683 657.9464
{"}229.7635 -167.1376 686.5236
{"}P 142.9099 -185.7331 531.7632
{"}250.4918 -120.2552 559.8311
{"}P 250.4918 -120.2552 559.8311
{"}300.9875 -72.0078 599.9216
{"}P 250.4918 -120.2552 559.8311
{"}260.7739 -118.5476 558.5425
{"}P 260.7739 -118.5476 558.5425
{"}268.6171 -118.2084 559.8887
{"}P 268.6171 -118.2084 559.8887
{"}290.3615 -117.0858 571.7057
{"}P 268.6171 -118.2084 559.8887
{"}332.6565 -119.4408 582.7083
{"}P 260.7739 -118.5476 558.5425
{"}321.4268 -82.3055 549.1805
@group {interactions} off
@subgroup {(implied)} nobutton
@vectorlist {interactions} nobutton color= gray
{}P sea 125.5235 -295.6856 610.5541
{"}sea -182.1941 -250.5041 510.7092
{"}P sea 125.5235 -295.6856 610.5541
{"}sea -140.4855 -252.6105 509.1035
{"}P sea -177.7333 -243.7264 427.5366
{"}sea 125.5235 -295.6856 610.5541
{"}P sea 18.1624 -367.1005 677.9651
{"}sea 125.5235 -295.6856 610.5541
{"}P sea 125.5235 -295.6856 610.5541
{"}sea -9.5805 -334.9798 668.8315
{"}P sea 1.5097 -335.6292 701.299
{"}sea 125.5235 -295.6856 610.5541
{"}P sea -28.3776 -347.6795 686.2065
{"}sea 125.5235 -295.6856 610.5541
{"}P sea 125.5235 -295.6856 610.5541
{"}sea 70.22 -228.5845 717.8569
{"}P sea 155.3793 -418.2989 617.3098
{"}sea 155.3793 -418.2989 617.3098
{"}P sea 1.5097 -335.6292 701.299
{"}sea 155.3793 -418.2989 617.3098
{"}P sea -28.3776 -347.6795 686.2065
{"}sea 155.3793 -418.2989 617.3098
{"}P sea 155.3793 -418.2989 617.3098
{"}sea 70.22 -228.5845 717.8569
{"}P sea 155.3793 -418.2989 617.3098
{"}sea -105.995 -168.2508 691.4402
{"}P sea 155.3793 -418.2989 617.3098
{"}sea -136.1095 -185.8897 656.9139
{"}P pink 36.8181 -48.7857 725.6218
{"}pink 216.0653 -114.2475 707.1179
{"}P pink 36.8181 -48.7857 725.6218
{"}pink 216.0653 -114.2475 707.1179
{"}P pink 37.7159 -44.6147 709.7914
{"}pink 216.0653 -114.2475 707.1179
{"}P pink 34.8622 -35.8805 715.0472
{"}pink 216.0653 -114.2475 707.1179
{"}P pink 216.0653 -114.2475 707.1179
{"}pink 229.4613 -161.0458 445.5724
{"}P pink 145.4097 -326.4656 383.4753
{"}pink 216.0653 -114.2475 707.1179
{"}P pink 36.8181 -48.7857 725.6218
{"}pink 205.0411 -120.9373 683.6086
{"}P pink 36.8181 -48.7857 725.6218
{"}pink 229.7635 -167.1376 686.5236
{"}P pink 36.8181 -48.7857 725.6218
{"}pink 229.7635 -167.1376 686.5236
{"}P pink 36.8181 -48.7857 725.6218
{"}pink 262.714 -160.0177 708.5177
{"}P sky 81.6885 42.5169 386.8273
{"}sky 154.2166 57.5749 540.7693
{"}P sky 98.7039 26.5164 367.8456
{"}sky 154.2166 57.5749 540.7693
{"}P sky 154.2166 57.5749 540.7693
{"}sky 169.0714 40.9328 417.2934
{"}P sky 154.2166 57.5749 540.7693
{"}sky 166.7495 44.6158 418.3218
{"}P sky 152.9903 45.8321 550.4149
{"}sky 169.0714 40.9328 417.2934
{"}P sky 152.9903 45.8321 550.4149
{"}sky 166.7495 44.6158 418.3218
{"}P 154.2166 57.5749 540.7693
{"}-73.3218 32.6336 471.1481
{"}P 154.2166 57.5749 540.7693
{"}-67.627 18.9852 494.4018
{"}P sky 154.2166 57.5749 540.7693
{"}sky 151.7413 1.6184 431.9552
{"}P sky 154.2166 57.5749 540.7693
{"}sky 143.38 -4.9068 444.8827
{"}P sky 154.2166 57.5749 540.7693
{"}sky 162.9284 -0.7013 457.9027
{"}P sky 152.9903 45.8321 550.4149
{"}sky 151.7413 1.6184 431.9552
{"}P sky 152.9903 45.8321 550.4149
{"}sky 143.38 -4.9068 444.8827
{"}P sky 152.9903 45.8321 550.4149
{"}sky 162.9284 -0.7013 457.9027
{"}P sky 154.2166 57.5749 540.7693
{"}sky 191.0489 26.7245 444.6048
{"}P sky 105.6301 53.5755 563.9049
{"}sky 151.7413 1.6184 431.9552
{"}P sky 105.6301 53.5755 563.9049
{"}sky 98.124 85.4898 491.2826
{"}P sky 105.6301 53.5755 563.9049
{"}sky 95.784 83.8221 477.8093
{"}P pink 102.1458 -150.8947 581.2377
{"}pink 36.8181 -48.7857 725.6218
{"}P pink 129.1252 -138.3806 566.4905
{"}pink 36.8181 -48.7857 725.6218
{"}P pink 129.1252 -138.3806 566.4905
{"}pink 36.8181 -48.7857 725.6218
{"}P pink 102.1458 -150.8947 581.2377
{"}pink 36.8181 -48.7857 725.6218
{"}P pink 102.1458 -150.8947 581.2377
{"}pink 36.8181 -48.7857 725.6218
{"}P pink 102.1458 -150.8947 581.2377
{"}pink 37.7159 -44.6147 709.7914
{"}P pink 281.3671 -295.7313 633.488
{"}pink 36.8181 -48.7857 725.6218
{"}P pink 281.3671 -295.7313 633.488
{"}pink 36.8181 -48.7857 725.6218
{"}P pink 281.3671 -295.7313 633.488
{"}pink 37.7159 -44.6147 709.7914
{"}P pink 281.3671 -295.7313 633.488
{"}pink 34.8622 -35.8805 715.0472
{"}P pink 281.3671 -295.7313 633.488
{"}pink 216.0653 -114.2475 707.1179
{"}P pink 273.3543 -133.8949 367.8638
{"}pink 273.3543 -133.8949 367.8638
{"}P pink 273.3543 -133.8949 367.8638
{"}pink 36.8181 -48.7857 725.6218
{"}P pink 273.3543 -133.8949 367.8638
{"}pink 36.8181 -48.7857 725.6218
{"}P pink 273.3543 -133.8949 367.8638
{"}pink 37.7159 -44.6147 709.7914
{"}P pink 273.3543 -133.8949 367.8638
{"}pink 34.8622 -35.8805 715.0472
{"}P 273.3543 -133.8949 367.8638
{"}290.3615 -117.0858 571.7057
{"}P pink 262.9801 -134.7259 344.1978
{"}pink 36.8181 -48.7857 725.6218
{"}P pink 262.9801 -134.7259 344.1978
{"}pink 36.8181 -48.7857 725.6218
{"}P pink 262.9801 -134.7259 344.1978
{"}pink 37.7159 -44.6147 709.7914
{"}P pink 262.9801 -134.7259 344.1978
{"}pink 34.8622 -35.8805 715.0472
{"}P pink 279.9 -276.4934 336.5322
{"}pink 307.8241 -254.9738 342.5439
{"}P -67.627 18.9852 494.4018
{"}279.9 -276.4934 336.5322
{"}P -73.3218 32.6336 471.1481
{"}279.9 -276.4934 336.5322
{"}P -69.0558 42.8703 532.0184
{"}279.9 -276.4934 336.5322
{"}P pink 36.8181 -48.7857 725.6218
{"}pink 279.9 -276.4934 336.5322
{"}P -67.627 18.9852 494.4018
{"}307.8241 -254.9738 342.5439
{"}P -73.3218 32.6336 471.1481
{"}307.8241 -254.9738 342.5439
{"}P -69.0558 42.8703 532.0184
{"}307.8241 -254.9738 342.5439
{"}P pink 36.8181 -48.7857 725.6218
{"}pink 307.8241 -254.9738 342.5439
{"}P pink 216.0653 -114.2475 707.1179
{"}pink 307.8241 -254.9738 342.5439
{"}P pink 102.1458 -150.8947 581.2377
{"}pink 307.8241 -254.9738 342.5439
{"}P pink 229.4613 -161.0458 445.5724
{"}pink 229.4613 -161.0458 445.5724
{"}P pink 216.0653 -114.2475 707.1179
{"}pink 229.4613 -161.0458 445.5724
{"}P pink 205.0411 -120.9373 683.6086
{"}pink 229.4613 -161.0458 445.5724
{"}P pink 229.7635 -167.1376 686.5236
{"}pink 229.4613 -161.0458 445.5724
{"}P pink 262.714 -160.0177 708.5177
{"}pink 229.4613 -161.0458 445.5724
{"}P pink 36.8181 -48.7857 725.6218
{"}pink 223.4912 -238.1284 513.907
{"}P pink 238.4768 -162.4319 444.0884
{"}pink 36.8181 -48.7857 725.6218
{"}P pink 36.8181 -48.7857 725.6218
{"}pink 254.4828 -310.743 464.4396
{"}P pink 36.8181 -48.7857 725.6218
{"}pink 254.4828 -310.743 464.4396
{"}P pink 36.8181 -48.7857 725.6218
{"}pink 179.8489 -259.7445 462.1597
{"}P pink 36.8181 -48.7857 725.6218
{"}pink 179.8489 -259.7445 462.1597
{"}P pink 36.8181 -48.7857 725.6218
{"}pink 210.9039 -322.8991 484.6732
{"}P pink 36.8181 -48.7857 725.6218
{"}pink 210.9039 -322.8991 484.6732
{"}P pink 145.4097 -326.4656 383.4753
{"}pink 216.0653 -114.2475 707.1179
{"}P pink 145.4097 -326.4656 383.4753
{"}pink 145.4097 -326.4656 383.4753
{"}P pink 36.8181 -48.7857 725.6218
{"}pink 145.4097 -326.4656 383.4753
{"}P pink 145.4097 -326.4656 383.4753
{"}pink 262.714 -160.0177 708.5177
{"}P pink 113.2989 -152.0676 296.3669
{"}pink 36.8181 -48.7857 725.6218
{"}P pink 140.7485 -149.3304 299.3162
{"}pink 36.8181 -48.7857 725.6218
{"}P pink 36.8181 -48.7857 725.6218
{"}pink 104.7105 -266.4561 295.0656
{"}P pink 36.8181 -48.7857 725.6218
{"}pink 104.7105 -266.4561 295.0656
{"}P pink 36.8181 -48.7857 725.6218
{"}pink 139.4029 -258.1811 293.0511
{"}P pink 36.8181 -48.7857 725.6218
{"}pink 96.5302 -224.977 403.7724
{"}P pink 102.1458 -150.8947 581.2377
{"}pink 96.5302 -224.977 403.7724
{"}P 36.8181 -48.7857 725.6218
{"}321.4268 -82.3055 549.1805
{"}P 36.8181 -48.7857 725.6218
{"}321.4268 -82.3055 549.1805
{"}P 37.7159 -44.6147 709.7914
{"}321.4268 -82.3055 549.1805
{"}P 34.8622 -35.8805 715.0472
{"}321.4268 -82.3055 549.1805
{"}P 36.8181 -48.7857 725.6218
{"}290.3615 -117.0858 571.7057
{"}P 36.8181 -48.7857 725.6218
{"}290.3615 -117.0858 571.7057
{"}P 37.7159 -44.6147 709.7914
{"}290.3615 -117.0858 571.7057
{"}P 34.8622 -35.8805 715.0472
{"}290.3615 -117.0858 571.7057
{"}P 36.8181 -48.7857 725.6218
{"}332.6565 -119.4408 582.7083
{"}P 36.8181 -48.7857 725.6218
{"}332.6565 -119.4408 582.7083
{"}P 37.7159 -44.6147 709.7914
{"}332.6565 -119.4408 582.7083
{"}P 34.8622 -35.8805 715.0472
{"}332.6565 -119.4408 582.7083
{"}P 321.4268 -82.3055 549.1805
{"}216.0653 -114.2475 707.1179
{"}P 321.4268 -82.3055 549.1805
{"}205.0411 -120.9373 683.6086
{"}P 290.3615 -117.0858 571.7057
{"}216.0653 -114.2475 707.1179
{"}P 290.3615 -117.0858 571.7057
{"}205.0411 -120.9373 683.6086
{"}P 321.4268 -82.3055 549.1805
{"}229.7635 -167.1376 686.5236
{"}P 321.4268 -82.3055 549.1805
{"}262.714 -160.0177 708.5177
{"}P 290.3615 -117.0858 571.7057
{"}229.7635 -167.1376 686.5236
{"}P 290.3615 -117.0858 571.7057
{"}262.714 -160.0177 708.5177
{"}P 332.6565 -119.4408 582.7083
{"}216.0653 -114.2475 707.1179
{"}P 332.6565 -119.4408 582.7083
{"}205.0411 -120.9373 683.6086
{"}P 332.6565 -119.4408 582.7083
{"}229.7635 -167.1376 686.5236
{"}P 332.6565 -119.4408 582.7083
{"}262.714 -160.0177 708.5177
{"}P 36.8181 -48.7857 725.6218
{"}300.9875 -72.0078 599.9216
{"}P 37.7159 -44.6147 709.7914
{"}300.9875 -72.0078 599.9216
{"}P 300.9875 -72.0078 599.9216
{"}216.0653 -114.2475 707.1179
{"}P -93.784 -20.3182 579.6916
{"}300.9875 -72.0078 599.9216
{"}P -93.784 -20.3182 579.6916
{"}321.4268 -82.3055 549.1805
{"}P -93.784 -20.3182 579.6916
{"}290.3615 -117.0858 571.7057
{"}P -93.784 -20.3182 579.6916
{"}332.6565 -119.4408 582.7083
{"}P pink 36.8181 -48.7857 725.6218
{"}pink 327.4831 -209.5829 440.6501
{"}P pink 238.4768 -162.4319 444.0884
{"}pink 36.8181 -48.7857 725.6218
{"}P pink 36.8181 -48.7857 725.6218
{"}pink 216.0653 -114.2475 707.1179
{"}P pink 36.8181 -48.7857 725.6218
{"}pink 229.7635 -167.1376 686.5236
{"}P pink 102.1458 -150.8947 581.2377
{"}pink 36.8181 -48.7857 725.6218
{"}P pink 36.8181 -48.7857 725.6218
{"}pink 179.8489 -259.7445 462.1597
{"}P pink 36.8181 -48.7857 725.6218
{"}pink 34.8622 -35.8805 715.0472
{"}P pink 36.8181 -48.7857 725.6218
{"}pink 36.8181 -48.7857 725.6218
{"}P pink 36.8181 -48.7857 725.6218
{"}pink 327.4831 -209.5829 440.6501
{"}P pink 238.4768 -162.4319 444.0884
{"}pink 36.8181 -48.7857 725.6218
{"}P pink 36.8181 -48.7857 725.6218
{"}pink 216.0653 -114.2475 707.1179
{"}P pink 36.8181 -48.7857 725.6218
{"}pink 34.8622 -35.8805 715.0472
{"}P pink 36.8181 -48.7857 725.6218
{"}pink 254.4828 -310.743 464.4396
{"}P -151.5613 -57.205 450.6976
{"}36.8181 -48.7857 725.6218
{"}P 102.1458 -150.8947 581.2377
{"}-51.8907 -39.7667 549.4019
{"}P 36.8181 -48.7857 725.6218
{"}-51.8907 -39.7667 549.4019
{"}P 154.2166 57.5749 540.7693
{"}-67.627 18.9852 494.4018
{"}P 154.2166 57.5749 540.7693
{"}-73.3218 32.6336 471.1481
{"}P lilac -93.784 -20.3182 579.6916
{"}lilac -58.7984 -43.4893 324.2417
{"}P lilac -93.784 -20.3182 579.6916
{"}lilac -73.3218 32.6336 471.1481
{"}P 154.2166 57.5749 540.7693
{"}-73.3218 32.6336 471.1481
{"}P 154.2166 57.5749 540.7693
{"}-67.627 18.9852 494.4018
{"}P lilac -67.627 18.9852 494.4018
{"}lilac -73.3218 32.6336 471.1481
{"}P lilac -67.627 18.9852 494.4018
{"}lilac -73.3218 32.6336 471.1481
{"}P lilac -73.3218 32.6336 471.1481
{"}lilac -73.3218 32.6336 471.1481
{"}P lilac -151.5613 -57.205 450.6976
{"}lilac -151.5613 -57.205 450.6976
{"}P 107.1993 29.2568 550.7025
{"}-151.5613 -57.205 450.6976
{"}P 107.1993 29.2568 550.7025
{"}-152.2991 -65.3976 487.5382
{"}P -151.5613 -57.205 450.6976
{"}36.8181 -48.7857 725.6218
{"}P 102.1458 -150.8947 581.2377
{"}-151.5613 -57.205 450.6976
{"}P -67.627 18.9852 494.4018
{"}216.0653 -114.2475 707.1179
{"}P 154.2166 57.5749 540.7693
{"}-73.3218 32.6336 471.1481
{"}P 154.2166 57.5749 540.7693
{"}-67.627 18.9852 494.4018
{"}P sea -18.6352 -398.1756 385.0121
{"}sea -23.0767 -370.3828 404.1582
{"}P sea -18.6352 -398.1756 385.0121
{"}sea -54.3732 -387.5497 402.5723
{"}P sea -18.6352 -398.1756 385.0121
{"}sea -49.8415 -376.8707 366.4187
{"}P sea -23.0767 -370.3828 404.1582
{"}sea -54.3732 -387.5497 402.5723
{"}P sea -23.0767 -370.3828 404.1582
{"}sea -49.8415 -376.8707 366.4187
{"}P sea -54.3732 -387.5497 402.5723
{"}sea -49.8415 -376.8707 366.4187
{"}P pink 36.8181 -48.7857 725.6218
{"}pink 229.4613 -161.0458 445.5724
{"}P sea 52.9412 -366.9123 520.7645
{"}sea 67.4082 -432.4155 495.6197
{"}P 52.9412 -366.9123 520.7645
{"}36.8181 -48.7857 725.6218
{"}P 67.4082 -432.4155 495.6197
{"}36.8181 -48.7857 725.6218
